# Supplementary material for: Genome-Wide Association Mapping for Tolerance to Preharvest Sprouting and Low Falling Numbers in Wheat
Source: Front Plant Sci. 2018 Feb 14;9:141. doi: 10.3389/fpls.2018.00141 (PMC5817628; doi:10.3389/fpls.2018.00141)
Supplement: Supplementary file 1 [file Table1.xlsx]

## Sheet: Supplemental Table 1
Supplemental Table 1 | Mapping panel accession names and the breeding program each accession was developed in. Head type is also indicated.
Accession Name	Abbreviation	Breeding Program	Head type
WA8152	QAM001	Washington State University	lax
WA8154	QAM002	Washington State University	lax
WA8153	QAM003	Washington State University	lax
5J050304-1	QAM004	Washington State University	lax
5J050409-2	QAM005	Washington State University	lax
5J061865-1	QAM006	Washington State University	lax
5J061865-10	QAM007	Washington State University	lax
5J061865-11	QAM008	Washington State University	lax
5J061865-4	QAM009	Washington State University	lax
5J061865-5	QAM010	Washington State University	lax
5J061865-6	QAM011	Washington State University	lax
5J061865-7	QAM012	Washington State University	lax
5J061865-8	QAM013	Washington State University	lax
5J061865-9	QAM014	Washington State University	lax
5J061870-11	QAM015	Washington State University	lax
5J061870-12	QAM016	Washington State University	lax
5J061870-7	QAM017	Washington State University	lax
5J062060-8	QAM018	Washington State University	lax
5J062064-6	QAM019	Washington State University	lax
5J062064-7	QAM020	Washington State University	lax
5J062100-1	QAM021	Washington State University	lax
5J062100-2	QAM022	Washington State University	lax
5J062100-3	QAM023	Washington State University	lax
5J062100-4	QAM024	Washington State University	lax
5J062100-6	QAM025	Washington State University	lax
5J062111-2	QAM026	Washington State University	lax
5J062167-2	QAM027	Washington State University	lax
5J062174-3	QAM028	Washington State University	lax
5J062199-1	QAM029	Washington State University	lax
5J062215-6	QAM030	Washington State University	lax
5J062217-3	QAM031	Washington State University	lax
5J062227-1	QAM032	Washington State University	lax
5J062248-1	QAM033	Washington State University	lax
5J062268-1	QAM034	Washington State University	lax
SSD060443	QAM035	Washington State University	lax
WA8064-55	QAM036	Washington State University	lax
WA8151	QAM037	Washington State University	lax
5J030235-4	QAM038	Washington State University	club
5J030235-7	QAM039	Washington State University	club
5J030465-1	QAM040	Washington State University	club
5J030662-13	QAM041	Washington State University	lax
5J040094-1	QAM042	Washington State University	lax
5J040150-1	QAM043	Washington State University	lax
5J050278-4	QAM044	Washington State University	lax
5J050278-6	QAM045	Washington State University	lax
5J050348-2	QAM046	Washington State University	lax
5J050348-3	QAM047	Washington State University	lax
5J050390-1	QAM048	Washington State University	lax
5J050390-4	QAM049	Washington State University	lax
6J020187-2	QAM050	Washington State University	lax
6J020210-1	QAM051	Washington State University	lax
6J020219-1	QAM052	Washington State University	lax
6J020219-3	QAM053	Washington State University	lax
6J020288-1	QAM054	Washington State University	lax
ARS010780-1L	QAM055	USDA-ARS	lax
ARS010780-3C	QAM056	USDA-ARS	club
F/E-39	QAM057	Washington State University and USDA-ARS	lax
F/E-4	QAM058	Washington State University and USDA-ARS	lax
J010038-4	QAM059	Washington State University	club
J010039-1	QAM060	Washington State University	club
J010049-1	QAM061	Washington State University	club
J010049-2	QAM062	Washington State University	club
J01C0009-11	QAM063	Washington State University	lax
J950048-001	QAM064	Washington State University	club
J950052-001	QAM065	Washington State University	lax
J950056-004	QAM066	Washington State University	lax
J950060-001	QAM067	Washington State University	lax
J950077-003	QAM068	Washington State University	lax
J950077-004	QAM069	Washington State University	lax
J950081-001	QAM070	Washington State University	lax
J950086-002	QAM071	Washington State University	lax
J950087-001	QAM072	Washington State University	lax
J950114-001	QAM073	Washington State University	club
J950114-002	QAM074	Washington State University	club
J950274-001	QAM075	Washington State University	lax
J950276-001	QAM076	Washington State University	lax
J950285-001	QAM077	Washington State University	club
J950285-002	QAM078	Washington State University	club
J950289-001	QAM079	Washington State University	lax
J950297-003	QAM080	Washington State University	lax
J950297-004	QAM081	Washington State University	lax
J950297-005	QAM082	Washington State University	lax
J950298-006	QAM083	Washington State University	lax
J950315-001	QAM084	Washington State University	lax
J950346-01	QAM085	Washington State University	lax
J950370-02	QAM086	Washington State University	lax
J950409-10-2	QAM087	Washington State University	lax
J950409-10-3	QAM088	Washington State University	lax
J950409-10-4	QAM089	Washington State University	lax
J950409-10-5	QAM090	Washington State University	lax
J950411-02	QAM091	Washington State University	lax
J950411-03	QAM092	Washington State University	lax
J950411-05	QAM093	Washington State University	lax
J950411-10	QAM094	Washington State University	lax
J950412-01	QAM095	Washington State University	lax
J960670-1	QAM096	Washington State University	lax
J960678-5	QAM097	Washington State University	lax
J960793-1	QAM098	Washington State University	lax
J960793-3	QAM099	Washington State University	lax
J960793-4	QAM100	Washington State University	lax
J960794-2	QAM101	Washington State University	lax
J960805-2	QAM102	Washington State University	lax
J960805-4	QAM103	Washington State University	lax
J961024-1	QAM104	Washington State University	club
J961024-2	QAM105	Washington State University	club
J961042-2	QAM106	Washington State University	lax
J961101-1	QAM107	Washington State University	lax
J961167-1	QAM108	Washington State University	lax
J961273-1	QAM109	Washington State University	lax
J970041-5	QAM110	Washington State University	lax
J970055-4	QAM111	Washington State University	lax
J970057-1	QAM112	Washington State University	lax
J970057-2	QAM113	Washington State University	lax
J970057-3	QAM114	Washington State University	lax
J970057-5	QAM115	Washington State University	club
J970057-9	QAM116	Washington State University	lax
J970062-6	QAM117	Washington State University	lax
J970067-1	QAM118	Washington State University	lax
J970067-9	QAM119	Washington State University	lax
J970092-2	QAM120	Washington State University	lax
J970092-3	QAM121	Washington State University	lax
J970157-2	QAM122	Washington State University	lax
J970245-1	QAM123	Washington State University	lax
J970284-2	QAM124	Washington State University	lax
J970536-1	QAM125	Washington State University	lax
J970611-1	QAM126	Washington State University	lax
J970812-6	QAM127	Washington State University	lax
J970984-2	QAM128	Washington State University	lax
J971058-2	QAM129	Washington State University	lax
J971186-1	QAM130	Washington State University	lax
J971221-1	QAM131	Washington State University	lax
J971236-1	QAM132	Washington State University	lax
J971249-1	QAM133	Washington State University	lax
J980032-3	QAM134	Washington State University	lax
J980032-5	QAM135	Washington State University	lax
J980042-1	QAM136	Washington State University	lax
J980042-2	QAM137	Washington State University	lax
J980407-1	QAM138	Washington State University	lax
J980408-2	QAM139	Washington State University	lax
J980409-3	QAM140	Washington State University	lax
J980498-4	QAM141	Washington State University	lax
J981358-2	QAM142	Washington State University	lax
J98407-1	QAM143	Washington State University	lax
J98408-2	QAM144	Washington State University	lax
ARS010762-2C	QAM145	USDA-ARS	club
J98C0002	QAM146	Washington State University	lax
ARS010769-6C	QAM147	USDA-ARS	club
JSDM034	QAM148	University of Idaho	lax
JSDM036	QAM149	University of Idaho	lax
LEWJAIN	QAM150	Washington State University	lax
MORO	QAM151	Oregon State University	club
N92163-1	QAM152	Washington State University	lax
N92172-7	QAM153	Washington State University	lax
SSD01089	QAM154	Washington State University	lax
SSD01096	QAM155	Washington State University	lax
SSD02046	QAM156	Washington State University	lax
SSD02047	QAM157	Washington State University	lax
SSD02053	QAM158	Washington State University	lax
SSD02065	QAM159	Washington State University	lax
ARS990077-1C	QAM160	USDA-ARS	club
SSD02069	QAM161	Washington State University	lax
SSD02071	QAM162	Washington State University	lax
SSD02072	QAM163	Washington State University	lax
SSD060015	QAM164	Washington State University	lax
SSD060040	QAM165	Washington State University	lax
SSD060061	QAM166	Washington State University	lax
SSD060252	QAM167	Washington State University	lax
SSD060256	QAM168	Washington State University	lax
SSD060298	QAM169	Washington State University	lax
SSD060530	QAM170	Washington State University	lax
SSD060535	QAM171	Washington State University	lax
ARS010719-4L	QAM172	USDA-ARS	lax
ARS010746-2C	QAM173	USDA-ARS	club
V/W-29	QAM174	Washington State University	lax
V/W-30	QAM175	Washington State University	lax
V/W-32	QAM176	Washington State University	lax
V/W-46	QAM177	Washington State University	lax
V/W-51	QAM178	Washington State University	lax
V096408	QAM179	Washington State University	lax
VO95010	QAM180	Washington State University	lax
VO96406	QAM181	Washington State University	lax
ARS010704-1L	QAM182	USDA-ARS	lax
ARS960277L-R	QAM183	USDA-ARS	lax
VO96410	QAM184	Washington State University	lax
VO96511	QAM185	Washington State University	lax
WA8137	QAM186	Washington State University	lax
WA8138	QAM187	Washington State University	lax
2004X112-7-0-2	QAM188	USDA-ARS	club
98X371-3C	QAM189	USDA-ARS	club
98X402-1C	QAM190	USDA-ARS	club
98X471-2C	QAM191	USDA-ARS	club
98X472-4C	QAM192	USDA-ARS	club
A00103	QAM193	USDA-ARS	club
A00122	QAM194	USDA-ARS	club
A00150	QAM195	USDA-ARS	club
A00151	QAM196	USDA-ARS	club
A00154	QAM197	USDA-ARS	club
A00166	QAM198	USDA-ARS	club
A00181	QAM199	USDA-ARS	club
A00187	QAM200	USDA-ARS	club
A00198	QAM201	USDA-ARS	club
A00203	QAM202	USDA-ARS	club
A00212	QAM203	USDA-ARS	club
A00228	QAM204	USDA-ARS	club
A00229	QAM205	USDA-ARS	club
A00248	QAM206	USDA-ARS	club
A99105	QAM207	USDA-ARS	club
A99138	QAM208	USDA-ARS	club
A99165	QAM209	USDA-ARS	club
A99236	QAM210	USDA-ARS	club
ARS00127	QAM211	USDA-ARS	club
ARS96105	QAM212	USDA-ARS	lax
ARS97173-16	QAM213	USDA-ARS	club
ARS98237-28	QAM214	USDA-ARS	club
ARS99137	QAM216	USDA-ARS	club
C960003	QAM217	USDA-ARS	club
C960097	QAM218	USDA-ARS	club
WEATHERFORD	QAM219	Oregon State University	lax
X00270-6L	QAM220	USDA-ARS	lax
X00277-4L	QAM221	USDA-ARS	lax
X00290-4L	QAM222	USDA-ARS	lax
X00295-14C	QAM223	USDA-ARS	club
X010251-3C	QAM224	USDA-ARS	club
X010251-4C	QAM225	USDA-ARS	club
X010251-5C	QAM226	USDA-ARS	club
X010251-7C	QAM227	USDA-ARS	club
X010253-4C	QAM228	USDA-ARS	club
X010259-2C	QAM229	USDA-ARS	club
X010260-6C	QAM230	USDA-ARS	club
X010262-1C	QAM231	USDA-ARS	club
X010262-5C	QAM232	USDA-ARS	club
X010263-3C	QAM233	USDA-ARS	club
X010264-1C	QAM234	USDA-ARS	club
X010283-3C	QAM235	USDA-ARS	club
X010283-5C	QAM236	USDA-ARS	club
X010290-2C	QAM237	USDA-ARS	club
X010290-8C	QAM238	USDA-ARS	club
X010291-4C	QAM239	USDA-ARS	club
X010293-6C	QAM240	USDA-ARS	club
X010298-5C	QAM241	USDA-ARS	club
X010300-2C	QAM242	USDA-ARS	club
X010302-1C	QAM243	USDA-ARS	club
X010302-2C	QAM244	USDA-ARS	club
X010302-5C	QAM245	USDA-ARS	club
X010455-2C	QAM246	USDA-ARS	club
X010463-4C	QAM247	USDA-ARS	club
X010463-9C	QAM248	USDA-ARS	club
X010662-2C	QAM249	USDA-ARS	club
X010669-2C	QAM250	USDA-ARS	club
X010678-8C	QAM251	USDA-ARS	lax
X010679-1C	QAM252	USDA-ARS	club
X010679-3C	QAM253	USDA-ARS	club
X010704-3C	QAM254	USDA-ARS	club
X010726-2C	QAM255	USDA-ARS	club
X010729-1L	QAM256	USDA-ARS	lax
X010730-6L	QAM257	USDA-ARS	lax
X010741-3C	QAM258	USDA-ARS	club
X010742-2C	QAM259	USDA-ARS	club
X010744-3C	QAM260	USDA-ARS	club
X010746-4C	QAM261	USDA-ARS	club
X010746-5C	QAM262	USDA-ARS	club
X010746-8C	QAM263	USDA-ARS	club
X010780-5C	QAM264	USDA-ARS	club
X010782-3C	QAM265	USDA-ARS	club
X010787-1C	QAM266	USDA-ARS	club
X010817-4L	QAM267	USDA-ARS	lax
X010830-2C	QAM268	USDA-ARS	club
X950424-1	QAM269	USDA-ARS	club
X950424-2	QAM270	USDA-ARS	club
X950851	QAM271	USDA-ARS	lax
X960011C	QAM272	USDA-ARS	club
X9602044-2C	QAM273	USDA-ARS	club
X960407	QAM274	USDA-ARS	club
X960409-1	QAM275	USDA-ARS	club
X960411-1	QAM276	USDA-ARS	club
X960411-2	QAM277	USDA-ARS	club
X960414-1	QAM278	USDA-ARS	club
X960414-2	QAM279	USDA-ARS	club
X960418	QAM280	USDA-ARS	club
X960427	QAM281	USDA-ARS	club
X960491	QAM282	USDA-ARS	club
X960499	QAM283	USDA-ARS	club
X960503	QAM284	USDA-ARS	club
X960538C	QAM286	USDA-ARS	club
X960584	QAM287	USDA-ARS	club
X960589	QAM288	USDA-ARS	club
X960731	QAM289	USDA-ARS	club
X960749-1	QAM290	USDA-ARS	club
X960749-2	QAM291	USDA-ARS	club
X96312t313C	QAM292	USDA-ARS	club
X970005-1	QAM293	USDA-ARS	club
X970005-2	QAM294	USDA-ARS	club
X970008-2	QAM295	USDA-ARS	club
X970008-3	QAM296	USDA-ARS	club
X970012-3C	QAM297	USDA-ARS	club
X970024-4	QAM298	USDA-ARS	club
X970026-1	QAM299	USDA-ARS	club
X970027-1	QAM300	USDA-ARS	club
X970027-2	QAM301	USDA-ARS	club
X970038-1C	QAM302	USDA-ARS	club
X970038-2C	QAM303	USDA-ARS	club
X970042-2C	QAM304	USDA-ARS	club
X970042C	QAM305	USDA-ARS	club
X970048-1C	QAM306	USDA-ARS	club
X970048-2C	QAM307	USDA-ARS	club
X970048C	QAM308	USDA-ARS	club
X970054-2	QAM309	USDA-ARS	club
X970055-2	QAM310	USDA-ARS	club
X970057-2	QAM311	USDA-ARS	club
X970057-4	QAM312	USDA-ARS	club
X970071-1	QAM313	USDA-ARS	club
X970108-1C	QAM314	USDA-ARS	club
X970108-2	QAM315	USDA-ARS	club
X970108-2C	QAM316	USDA-ARS	club
X970108-3	QAM317	USDA-ARS	club
X970149-1L	QAM318	USDA-ARS	lax
X970149-7L	QAM319	USDA-ARS	lax
X970161-2L	QAM320	USDA-ARS	lax
X970163-3	QAM321	USDA-ARS	club
X970167-1	QAM322	USDA-ARS	lax
X970167-2L	QAM323	USDA-ARS	lax
X970167-3L	QAM324	USDA-ARS	lax
X970167-5L	QAM325	USDA-ARS	lax
X970168-1L	QAM326	USDA-ARS	lax
X970168-2L	QAM327	USDA-ARS	lax
X970170-2	QAM328	USDA-ARS	lax
X970170L	QAM329	USDA-ARS	lax
X970175-1L	QAM330	USDA-ARS	lax
X970175-3C	QAM331	USDA-ARS	club
X970175-4C	QAM332	USDA-ARS	club
X970175-6C	QAM333	USDA-ARS	club
X970185-1C	QAM334	USDA-ARS	club
X970229	QAM335	USDA-ARS	club
X970235	QAM336	USDA-ARS	club
X970281	QAM337	USDA-ARS	club
X980302-8C	QAM338	USDA-ARS	club
X980336-5L	QAM339	USDA-ARS	lax
X980421-1C	QAM340	USDA-ARS	club
X980434-1L	QAM341	USDA-ARS	lax
X980437-3L	QAM342	USDA-ARS	lax
X980451-4C	QAM343	USDA-ARS	club
X990070-C	QAM344	USDA-ARS	club
ARS970161-3L (Selbu)	QAM345	USDA-ARS	lax
AMBER	QAM346	USDA-ARS	lax
ARS00173	QAM347	USDA-ARS	club
ARS00226	QAM348	USDA-ARS	club
ARS00235	QAM349	USDA-ARS	club
ARS00258	QAM350	USDA-ARS	club
ARS96158	QAM351	USDA-ARS	club
ARS96277	QAM352	USDA-ARS	lax
ARS970042-1C	QAM353	USDA-ARS	club
ARS970071-3C	QAM354	USDA-ARS	club
ARS970168-2C	QAM355	USDA-ARS	club
ARS970170-2L	QAM356	USDA-ARS	lax
ARS970184-1C	QAM357	USDA-ARS	club
ARS9702782	QAM358	USDA-ARS	club
ARS97173	QAM359	USDA-ARS	club
ARS97230-6C	QAM360	USDA-ARS	club
ARS98237	QAM361	USDA-ARS	club
ARS98X402-1C	QAM362	USDA-ARS	club
ARS99123	QAM363	USDA-ARS	club
ARSC96059-1	QAM364	USDA-ARS	club
ARSC96059-2	QAM365	USDA-ARS	club
ID96-16702A	QAM366	University of Idaho	lax
TUBBS06	QAM367	Oregon State University	lax
BITTERROOT	QAM368	University of Idaho	lax
BRUEHL	QAM369	Washington State University	club
BRUNDAGE96	QAM370	University of Idaho	lax
BRUNDAGECF	QAM371	University of Idaho	lax
BRUNEAU	QAM372	University of Idaho	lax
CARA	QAM373	USDA-ARS	club
CHRYSTAL	QAM374	USDA-ARS	club
CHUKAR	QAM375	USDA-ARS	club
CODA	QAM376	USDA-ARS	club
CONCEPT	QAM377	Columbia Seed WA	lax
CRESCENT	QAM378	USDA-ARS	club
DUNE	QAM379	University of Idaho	lax
EDWIN	QAM380	Washington State University	club
ELTAN	QAM381	Washington State University	lax
FINCH	QAM382	USDA-ARS	lax
GOETZE	QAM383	Oregon State University	lax
HILLER	QAM384	Washington State University	club
ID00-475-2DH	QAM385	University of Idaho	lax
ID581	QAM386	University of Idaho	lax
ID587CF	QAM387	University of Idaho	lax
ID589	QAM388	University of Idaho	lax
ID596	QAM389	University of Idaho	lax
ID654	QAM390	University of Idaho	lax
ID655	QAM391	University of Idaho	lax
ID663	QAM392	University of Idaho	lax
ID859	QAM393	University of Idaho	lax
ID99-419	QAM394	University of Idaho	lax
LAMBERTCF	QAM395	University of Idaho	lax
MADSEN	QAM396	USDA-ARS	lax
MARY	QAM397	Oregon State University	lax
MASAMI	QAM398	Washington State University	lax
OR208047P94	QAM399	Oregon State University	lax
OR2010239	QAM400	Oregon State University	lax
OR2010241	QAM401	Oregon State University	lax
OR2020787	QAM402	Oregon State University	lax
OR2030238	QAM403	Oregon State University	lax
OR2030239	QAM404	Oregon State University	lax
OR2030411	QAM405	Oregon State University	lax
OR2030554	QAM406	Oregon State University	lax
OR2040728	QAM407	Oregon State University	lax
OR2050293	QAM408	Oregon State University	lax
OR2050299	QAM409	Oregon State University	lax
OR2050301	QAM410	Oregon State University	lax
OR2050853	QAM411	Oregon State University	lax
OR2050910	QAM412	Oregon State University	lax
OR2050913	QAM413	Oregon State University	lax
OR2050914	QAM414	Oregon State University	lax
OR2060323	QAM415	Oregon State University	lax
OR2060324	QAM416	Oregon State University	lax
OR2060395	QAM417	Oregon State University	lax
OR2060431	QAM418	Oregon State University	lax
OR2060926	QAM419	Oregon State University	lax
OR2070011	QAM420	Oregon State University	lax
OR2070385	QAM421	Oregon State University	lax
OR2070453	QAM422	Oregon State University	lax
OR2070608	QAM423	Oregon State University	lax
OR2070870	QAM424	Oregon State University	lax
OR2071029	QAM425	Oregon State University	lax
OR2071071	QAM426	Oregon State University	lax
OR2071073	QAM427	Oregon State University	lax
OR2071628	QAM428	Oregon State University	lax
OR2071681	QAM429	Oregon State University	lax
OR2080641	QAM430	Oregon State University	lax
OR9900553	QAM431	Oregon State University	lax
OR9901619	QAM432	Oregon State University	lax
ORCF101	QAM433	Oregon State University	lax
ORCF102	QAM434	Oregon State University	lax
ORCF103	QAM435	Oregon State University	lax
ORF2267-03	QAM436	Oregon State University	lax
ORH010083	QAM437	Oregon State University	lax
ORH010837	QAM438	Oregon State University	lax
ORH010918	QAM439	Oregon State University	lax
ORI2060306	QAM440	Oregon State University	lax
ORI2101835	QAM441	Oregon State University	lax
ORI2101839	QAM442	Oregon State University	lax
ORSS1757	QAM443	Oregon State University	lax
SALUTE	QAM444	Oregon State University	lax
SIMON	QAM445	University of Idaho	lax
SKILES	QAM446	Oregon State University	lax
STEPHENS	QAM447	Oregon State University	lax
TUBBS	QAM448	Oregon State University	lax
WA7918	QAM449	Washington State University	lax
WA7932	QAM450	Washington State University	lax
WA7933	QAM451	Washington State University	lax
WA7934	QAM452	Washington State University	lax
WA7935	QAM453	Washington State University	lax
WA7935C	QAM454	Washington State University	lax
WA7965	QAM455	Washington State University	lax
WA7970	QAM456	Washington State University	lax
WA7971	QAM457	Washington State University	lax
2004X151-5-0-4	QAM458	USDA-ARS	club
WA8000	QAM459	Washington State University	lax
WA8020	QAM460	Washington State University	lax
WA8021	QAM461	Washington State University	lax
WA8063	QAM462	Washington State University	lax
WA8064	QAM463	Washington State University	lax
WA8065	QAM464	Washington State University	lax
WA8066	QAM465	Washington State University	lax
WA8092	QAM466	Washington State University	lax
WA8093	QAM467	Washington State University	lax
WA8094	QAM468	Washington State University	lax
WA8114	QAM469	Washington State University	lax
WA8115	QAM470	Washington State University	lax
WA8116	QAM471	Washington State University	lax
WA8117	QAM472	Washington State University	lax
WA8134	QAM473	Washington State University	lax
WA8135	QAM474	Washington State University	lax
WA8136	QAM475	Washington State University	lax
WA8142	QAM476	Washington State University	lax
WA8143	QAM477	Washington State University	lax
WA8144	QAM478	Washington State University	lax
XERPHA	QAM479	Washington State University	lax
MOHLER	QAM480	Westbred	lax
