# Supplementary material for: Genome-Wide Association Mapping for Tolerance to Preharvest Sprouting and Low Falling Numbers in Wheat
Source: Front Plant Sci. 2018 Feb 14;9:141. doi: 10.3389/fpls.2018.00141 (PMC5817628; doi:10.3389/fpls.2018.00141)
Supplement: Supplementary file 2 [file Table2.xlsx]

## Sheet: Sheet1
	Supplemental Table 2| Correlations between spike-wetting test environments over (G,M) SI, (B,H) 3, (C,I) 4, (D,J) 5, (E,K) 6, and (F,L) 7 days of misting.
	BLUPs								LSMeans
	A	All Environments	3 days	4 days	5 days	6 days	7 days
		4 days	0.70**
		5 days	0.59**	0.87**
		6 days	0.49**	0.83**	0.94**
		7 days	0.45**	0.77**	0.87**	0.91**
		SI	0.63**	0.89**	0.96**	0.95**	0.93**
		* represents a p-value < 0.05 and ** represents a p-value < 0.001
	B	Day3	C14	P16	P14	C15	P15		H	Day3	C14	P16	P14	C15	P15
		C14	-							C14	-
		p								p
		P16	0.19284	-						P16	0.19899	-
		p	0.0017							p	0.0011
		P14	0.0126	0.03292	-					P14	0.00932	0.06165	-
		p	0.841	0.4827						p	0.8809	0.184
		C15	0.27428	0.06171	0.05252	-				C15	0.2516	0.06749	0.26826	-
		p	<.0001	0.2811	0.3655					p	<.0001	0.2338	<.0001
		P15	0.07793	-0.02443	-0.03125	0.20677	-			P15	0.15545	0.04608	0.125	0.28988	-
		p	0.2186	0.6068	0.5137	0.0003				p	0.0128	0.3268	0.008	<.0001
	C	Day4	C14	P16	P14	C15	P15		I	Day4	C14	P16	P14	C15	P15
		C14	-							C14	-
		p								p
		P16	0.42648	-						P16	0.43882	-
		p	<.0001							p	<.0001
		P14	0.2883	0.21289	-					P14	0.2785	0.20057	-
		p	<.0001	<.0001						p	<.0001	<.0001
		C15	0.47904	0.23633	0.35428	-				C15	0.47717	0.24577	0.35641	-
		p	<.0001	<.0001	<.0001					p	<.0001	<.0001	<.0001
		P15	0.20391	0.07889	0.28951	0.32272	-			P15	0.23332	0.1105	0.28477	0.34774	-
		p	0.0012	0.0961	<.0001	<.0001				p	0.0002	0.0196	<.0001	<.0001
									J
	D	Day5	C14	P16	P14	C15	P15			Day5	C14	P16	P14	C15	P15
		C14	-							C14	-
		p								p
		P16	0.35426	-						P16	0.36218	-
		p	<.0001							p	<.0001
		P14	0.43199	0.29901	-					P14	0.42715	0.29676	-
		p	<.0001	<.0001						p	<.0001	<.0001
		C15	0.37238	0.20597	0.46418	-				C15	0.36992	0.20841	0.45788	-
		p	<.0001	0.0003	<.0001					p	<.0001	0.0002	<.0001
		P15	0.31392	0.10822	0.49301	0.36943	-			P15	0.3195	0.128	0.48985	0.36207	-
		p	<.0001	0.0223	<.0001	<.0001				p	<.0001	0.0063	<.0001	<.0001
									K
	E	Day6	C14	P16	P14	C15	P15			Day6	C14	P16	P14	C15	P15
		C14	-							C14	-
		p								p
		P16	0.38753	-						P16	0.39539	-
		p	<.0001							p	<.0001
		P14	0.39478	0.39473	-					P14	0.38998	0.39859	-
		p	<.0001	<.0001						p	<.0001	<.0001
		C15	0.38216	0.30193	0.39522	-				C15	0.39189	0.30214	0.39322	-
		p	<.0001	<.0001	<.0001					p	<.0001	<.0001	<.0001
		P15	0.34186	0.16453	0.46462	0.25505	-			P15	0.34003	0.17945	0.45821	0.26322	-
		p	<.0001	0.0005	<.0001	<.0001				p	<.0001	0.0001	<.0001	<.0001
									L
	F	Day7	C14	P16	P14	C15	P15			Day7	C14	P16	P14	C15	P15
		C14	-							C14	-
		p								p
		P16	0.34795	-						P16	0.34458	-
		p	<.0001							p	<.0001
		P14	0.36042	0.29515	-					P14	0.3618	0.29856	-
		p	<.0001	<.0001						p	<.0001	<.0001
		C15	0.35687	0.29019	0.30197	-				C15	0.37829	0.3051	0.30369	-
		p	<.0001	<.0001	<.0001					p	<.0001	<.0001	<.0001
		P15	0.34323	0.25626	0.40361	0.25413	-			P15	0.3603	0.27544	0.41131	0.27298	-
		p	<.0001	<.0001	<.0001	<.0001				p	<.0001	<.0001	<.0001	<.0001
									M
	G	SI	C14	P16	P14	C15	P15			SI	C14	P16	P14	C15	P15
		C14	-							C14	-
		p								p
		P16	0.45936	-						P16	0.4639	-
		p	<.0001							p	<.0001
		P14	0.42941	0.34628	-					P14	0.42073	0.34492	-
		p	<.0001	<.0001						p	<.0001	<.0001
		C15	0.45929	0.27471	0.50059	-				C15	0.46004	0.2757	0.49625	-
		p	<.0001	<.0001	<.0001					p	<.0001	<.0001	<.0001
		P15	0.34361	0.16683	0.51395	0.40306	-			P15	0.35712	0.17915	0.50527	0.40873	-
		p	<.0001	0.0004	<.0001	<.0001				p	<.0001	0.0001	<.0001	<.0001
